# Supplementary material for: Targeting Melanogenesis with Postbiotics: An Integrated Zebrafish-Based Assessment of Lactobacillus salivarius BGHO-1 and Lactobacillus paracasei BGSJ2-8
Source: Molecules. 2025 Oct 20;30(20):4134. doi: 10.3390/molecules30204134 (PMC12567018; doi:10.3390/molecules30204134)
Supplement: Supplementary file 1 [file molecules-30-04134-s001.zip]

Archive with 1 entries (1 files):
- molecules-3915769-supplementary.pdf
